# Supplementary material for: Genomic Insights of Antibiotic-Resistant Escherichia coli Isolated from Intensive Pig Farming in South Africa Using ‘Farm-to-Fork’ Approach
Source: Antibiotics (Basel). 2025 Apr 28;14(5):446. doi: 10.3390/antibiotics14050446 (PMC12108210; doi:10.3390/antibiotics14050446)
Supplement: Supplementary file 1 [file antibiotics-14-00446-s001.zip]

Archive with 1 entries (1 files):
- antibiotics-3552322-supplementary.pdf
